# Supplementary material for: Interleukin-33 (IL-33) promotes DNA damage-resistance in lung cancer
Source: Cell Death Dis. 2025 Apr 11;16(1):274. doi: 10.1038/s41419-025-07624-x (PMC11992107; doi:10.1038/s41419-025-07624-x)
Supplement: Supplementary file 4 — patients' data of tissue microarray [file 41419_2025_7624_MOESM4_ESM.xlsx]

## Sheet: Sheet1
Dot Position	Wax Block Number	Tissue Type	Surgery Date	Follow-Up Date (December 2021)	Survival Status	Survival Period (December 2021)	Gender	Age	Hospitalization Number	Tumor Location	Pathological Type	Tumor Type	Pathological Grade	Tumor Size (cm)	Pathological Results (including lymph node condition with the same number and immunohistochemical results)	Survival Status	Survival Period	TNM Staging	T Stage	N Metastasis	M Metastasis	AJCC Eighth Edition
A01/A02	1336733	Cancer / Paracancerous Tissue	2013-12-02	2019-06-03	1(Death)	66	Female	58	950035	Right Upper Lobe	Invasive adenocarcinoma of the lung, predominantly acinar pattern	Peripheral type	2	3.5*3	(Right upper lobe) Lung infiltrative adenocarcinoma, predominantly acinar type (peripheral, 3.5*3cm in size), invading the local pleural capsule without involving the bronchial stump. No cancer metastasis was found in the lymph nodes of groups 2 (0/4), 3 (0/1), 4 (0/1), 7 (0/4), and 11 (0/4) submitted for examination.	Death	66	T2aN0M0	T2a	N0	M0	Ib
A03/A04	1338140	Cancer / Paracancerous Tissue	2013-12-12	2015-12-23	1(Death)	24	Male	62	952172	Right Upper Lobe	Invasive adenocarcinoma of the lung	Peripheral type	2	3*2.5	(Right upper lobe) Lung infiltrative adenocarcinoma (peripheral, 3*2.5cm in size), predominantly papillary growth with a small area showing acinar pattern, invading the local pleural capsule. Negative for neural and vascular invasion, and not involving the bronchial stump; cancer metastasis was found in the lymph nodes of groups 2 (1/1), 4 (4/5), and 11 (2/4) submitted for examination; no cancer …	Death	24	T1cN1M0	T1c	N1	M0	IIb
A05/A06	1339005	Cancer / Paracancerous Tissue	2013-12-19	2021-12-01	0（Survival）	95	Male	49	954176	Right Upper Lobe	Adenosquamous carcinoma of the lung		2-3	5*3.5	(Upper right lobe) Pulmonary adenosquamous carcinoma, composed of moderately differentiated squamous cell carcinoma and invasive adenocarcinoma, predominantly with alveolar growth (size 5*3.5cm). No neural or vascular invasion observed. The bronchial stump was not involved. Cancer metastasis was found in lymph nodes of group 11 (1/3), group 4 (2/4), and group 2 (1/2). No cancer metastasis was fou…	Survival	95	T2bN1M0	T2b	N1	M0	IIb
A07/A08	1339731	Cancer / Paracancerous Tissue	2013-12-25	2014-03-10	1(Death)	2	Female	64	955424	Left Lower Lobe	Invasive adenocarcinoma	Peripheral type	2	3*2.5	(Lower left lobe) Invasive adenocarcinoma (peripheral type, size 3*2.5cm), predominantly with papillary growth, partially with alveolar growth. It did not invade the local pleural membrane and did not involve the bronchial stump. Cancer metastasis was observed in lymph nodes of group 4 (1/5), group 7 (2/4), group 10 (3/4), and group 11 (4/4). No cancer metastasis was found in the peribronchial ly…	Death	2	T1cN2M0	T1c	N2	M0	IIIa
A09/A10	1340270	Cancer / Paracancerous Tissue	2013-12-30	2021-12-01	0（Survival）	95	Female	61	956298	Right Lower Lobe	Invasive adenocarcinoma of the lung, mainly with acinar growth pattern, partially papillary in some regions	Peripheral type	2	2.5*2.5	(Lower right lobe) Pulmonary invasive adenocarcinoma, predominantly with alveolar growth, partially with papillary features (peripheral type, size 2.5*2.5cm). It invaded the local pleural membrane but did not involve the bronchial stump. No cancer metastasis was found in lymph nodes of the hilum (0/1), group 2 (0/4), group 4 (0/6), group 3 (0/1), group 7 (0/5), group 9 (0/1), group 10 (0/2), or g…	Survival	95	T1cN0M0	T1c	N0	M0	Ia3
A11/A12	1340403	Cancer / Paracancerous Tissue	2013-12-31	2018-05-07	1(Death)	52	Female	63	956333	Left Upper Lobe	Invasive adenocarcinoma of the lung	Peripheral type	1-2	2*2	(Upper left lobe) Pulmonary invasive adenocarcinoma, predominantly with lepidic growth (peripheral type, size 2*2cm). It invaded the local pleural membrane but did not involve the bronchial stump. No cancer metastasis was found in lymph nodes of group 4 (0/4), group 6 (0/6), group 7 (0/7), group 9 (0/1), group 10 (0/6), or group 11 (0/5).	Death	52	T1bN0M0	T1b	N0	M0	Ia2
A13/A14	1400006	Cancer / Paracancerous Tissue	2014-01-02	2021-12-01	0（Survival）	94	Male	67	956017	Right Middle Lobe	Invasive adenocarcinoma	Peripheral type	2	5*3*2.5	(Middle and lower lobes of the right lung) Invasive adenocarcinoma (peripheral type, size 5*3*2.5cm), predominantly with papillary growth, approximately 10% with micropapillary growth. It invaded the local pleural membrane but did not involve the bronchial stump. No cancer metastasis was found in peribronchial lymph nodes (0/4) or in lymph nodes of group 2 (0/1), group 4 (0/9), group 7 (0/4), gro…	Survival	94	T2bN0M0	T2b	N0	M0	IIa
A15/A16	1400007	Cancer / Paracancerous Tissue	2014-01-02	2021-12-01	0（Survival）	94	Female	62	936515	Left Lower Lobe	Invasive adenocarcinoma	Peripheral type	2	diameter 3	(Lower left lobe) Invasive adenocarcinoma (peripheral type, diameter 3cm), predominantly with lepidic and papillary growth, partially with alveolar growth. It invaded the local pleural membrane but did not involve the bronchial stump. No cancer metastasis was found in lymph nodes of group 5 (0/2), group 7 (0/8), group 9 (0/1), group 11 (0/3), or group 12 (0/3).	Survival	94	T1cN0M0	T1c	N0	M0	Ia3
A17/A18	1400097	Cancer / Paracancerous Tissue	2014-01-02	2021-01-06	1(Death)	84	Female	62	946981	Right Lower Lobe	Invasive adenocarcinoma	Peripheral type	2	diameter 2.5	(Lower right lobe) Invasive adenocarcinoma (peripheral type, diameter 2.5cm), predominantly with alveolar growth, partially with lepidic and papillary growth. It did not invade the local pleural membrane and did not involve the bronchial stump. No cancer metastasis was found in peribronchial lymph nodes (0/4) or in lymph nodes of group 2 (0/1), group 4 (0/5), group 7 (0/5), or group 9 (0/0).	Death	84	T1cN0M0	T1c	N0	M0	Ia3
B01/B02	1400309	Cancer / Paracancerous Tissue	2014-01-03	2016-01-15	1(Death)	24	Male	72	956608	Right Upper and Middle Lobe	Invasive adenocarcinoma of the lung, mainly with solid growth	Central type	3	6*6	(Upper and middle right lobes) Pulmonary invasive adenocarcinoma, predominantly with solid growth (central type, size 6*6cm). It invaded the local pleural membrane. Negative for neural and vascular invasion. The bronchial stump was not involved. Cancer metastasis was found in lymph nodes of the hilum (1/1), group 2 (4/7), group 4 (3/11), and group 11 (1/5). No cancer metastasis was found in lymph…	Death	24	T3N1M0	T3	N1	M0	IIIa
B03/B04	1415143	Cancer / Paracancerous Tissue	2014-05-20	2021-12-01	0（Survival）	90	Female	53	987944	Left Upper Lobe	Invasive adenocarcinoma of the lung	Peripheral type	2-3	2*2	(Upper left lobe) Pulmonary invasive adenocarcinoma (peripheral type, size 2*2cm), predominantly with glandular-tubular growth, partially with papillary growth. Negative for neural and vascular invasion. It did not invade the local pleural membrane and did not involve the bronchial stump. Cancer metastasis was found in lymph nodes of group 10 (1/3). No cancer metastasis was found in lymph nodes o…	Survival	90	T1bN1M0	T1b	N1	M0	IIb
B05/B06	1416426	Cancer / Paracancerous Tissue	2014-06-02	2015-08-13	1(Death)	14	Male	71	989689	Right Middle Lobe	Invasive adenocarcinoma of the lung		2-3	9.5*6	(Right middle lobe) Invasive adenocarcinoma of the lung (9.5*6cm in size), partially with acinar growth, partially with solid growth, with minor areas of sarcomatoid differentiation, invading the local pleural capsule, not involving the margin of the middle and upper lobe bronchus. No cancer metastasis was found in the lymph nodes of group 4 (0/14), group 7 (0/19), group 10 (0/6), and group 11 (0…	Death	14	T4N0M0	T4	N0	M0	IIIa
B07/B08	1416667	Cancer / Paracancerous Tissue	2014-06-03	2021-12-01	0（Survival）	89	Female	48	987511	Left Upper Lobe	Invasive adenocarcinoma of the lung	Peripheral type	2	2*1.5	(Left upper lobe) Invasive adenocarcinoma of the lung (peripheral type, 2*1.5cm in size), predominantly with acinar growth, focally with micropapillary growth (5%), neural involvement (-), vascular involvement (-), not involving the bronchus margin. Cancer metastasis was found in the lymph nodes of group 4 (1/2) and group 5 (1/2), while no cancer metastasis was found in the lymph nodes of group 6…	Survival	89	T1bN1M0	T1b	N1	M0	IIb
B09/B10	1416701	Cancer / Paracancerous Tissue	2014-06-03	2021-12-01	0（Survival）	89	Male	59	990381	Left Lower Lobe	Invasive adenocarcinoma of the lung	Peripheral type	2	diameter 2	(Left lower lobe) Invasive adenocarcinoma of the lung (peripheral type, approximately 2cm in diameter), predominantly with papillary growth, partially with acinar and lepidic growth, involving the local pleural capsule, with no cancer involvement at the bronchus margin. No cancer metastasis was found in the lymph nodes of group 4 (0/7), group 5 (0/1), group 7 (0/9), group 9 (0/1), group 10 (0/4),…	Survival	89	T1bN0M0	T1b	N0	M0	Ia2
B11/B12	1416899	Cancer / Paracancerous Tissue	2014-06-04	2021-12-01	0（Survival）	89	Male	67	990326	Left Upper Lobe	Invasive mucinous adenocarcinoma of the lung	Peripheral type	2	3.5*3	(Left upper lobe) Invasive mucinous adenocarcinoma of the lung (peripheral type, 3.5*3cm in size), predominantly with acinar growth, invading the local pleural capsule, not involving the bronchus margin. No cancer metastasis was found in the lymph nodes of group 2 (0/2), group 4 (0/3), group 5 (0/1), group 6 (0/1), group 7 (0/4), group 9 (0/2), and group 10 (0/3) that were submitted for examinati…	Survival	89	T2aN0M0	T2a	N0	M0	Ib
B13/B14	1417028	Cancer / Paracancerous Tissue	2014-06-05	2016-09-22	1(Death)	27	Male	71	990839	Right Upper Lobe	Invasive adenocarcinoma of the lung, predominantly acinar growth with small micropapillary and solid growth in parts	Central type	2	4*3*3	(Right upper lobe) Invasive adenocarcinoma of the lung, predominantly with acinar growth, with minor areas of micropapillary and solid growth (central type, 4*3*3cm in size), not invading the local pleural capsule, not involving the bronchus margin; cancer metastasis was found in the hilar (2/5), group 10 (2/4), and group 11 (3/7) lymph nodes; no cancer metastasis was found in the lymph nodes of …	Death	27	T2aN1M0	T2a	N1	M0	IIb
B15/B16	1417031	Cancer / Paracancerous Tissue	2014-06-05	2015-12-07	1(Death)	18	Male	58	989451	Right Upper Lobe	Invasive adenocarcinoma of the lung, primarily solid growth with mucin secretion, partially acinar growth	Peripheral type	2-3	4.5*3.5*3	(Right upper lobe) Invasive adenocarcinoma of the lung, predominantly with solid growth accompanied by mucus secretion, partially with acinar growth (peripheral type, 4.5*3.5*3cm in size), not invading the local pleural capsule, not involving the bronchus margin; no cancer metastasis was found in the lymph nodes of the hilum (0/1), group 2 (0/7), group 4 (0/3), group 7 (0/5), group 9 (0/4), group…	Death	18	T2bN0M0	T2b	N0	M0	IIa
B17/B18	1417059	Cancer / Paracancerous Tissue	2014-06-05	2016-08-15	1(Death)	26	Female	44	809920	Right Middle Lobe	Invasive adenocarcinoma of the lung, partly lepidic growth, partly acinar growth	Peripheral type	2	2*1.5*1	(Right middle lobe) Invasive adenocarcinoma of the lung, partially with lepidic growth, partially with acinar growth (peripheral type, 2*1.5*1cm in size), invading the local pleural capsule, not involving the bronchus margin; cancer metastasis was found in the hilar (1/1), group 4 (1/5), and group 7 (2/3) lymph nodes; no cancer metastasis was found in the lymph nodes of group 2 (0/1) and group 11…	Death	26	T1bN2M0	T1b	N2	M0	IIIa
C01/C02	1417064	Cancer / Paracancerous Tissue	2014-06-05	2017-08-02	1(Death)	37	Female	68	990391	Right Upper Lobe	Invasive adenocarcinoma of the lung, predominantly lepidic growth, partially acinar growth	Peripheral type	1-2	4*3*2	(Right upper lobe) Invasive adenocarcinoma of the lung, predominantly with lepidic growth, partially with acinar growth (peripheral type, 4*3*2cm in size), invading the local pleural capsule, not involving the bronchus margin; no cancer metastasis was found in the lymph nodes of the hilum (0/3), group 2 (0/2), group 4 (0/3), group 7 (0/3), and group 11 (0/1) that were submitted for examination. I…	Death	37	T2aN0M0	T2a	N0	M0	Ib
C03/C04	1417094	Cancer / Paracancerous Tissue	2014-06-06	2020-04-16	1(Death)	70	Female	66	991602	Right Upper Lobe	Invasive adenocarcinoma of the lung, mainly acinar growth pattern, partially lepidic growth in some regions	Peripheral type	1-2	3*2.5	(Right upper lobe) Invasive adenocarcinoma of the lung, predominantly with acinar growth, partially with lepidic growth in some areas (peripheral type, 3*2.5cm in size), closely adjacent to the local pleural capsule, not involving the bronchus margin; no cancer metastasis was found in the lymph nodes of group 2 (0/4), group 4 (0/1), group 7 (0/2), group 9 (0/1), group 10 (0/1), and group 11 (0/1)…	Death	70	T1cN0M0	T1c	N0	M0	Ia3
C05/C06	1417944	Cancer / Paracancerous Tissue	2014-06-12	2018-06-18	1(Death)	48	Male	50	991820	Left Upper Lobe	Invasive adenocarcinoma of the lung	Central type	2	2.8*2.5	(Left upper lobe) Invasive adenocarcinoma of the lung, predominantly with acinar growth, partially with micropapillary growth (central type, 2.8*2.5cm in size), invading the local pleural capsule, not involving the bronchus margin; cancer metastasis was found in the lymph nodes of group 10 (2/4) that were submitted for examination; no cancer metastasis was found in the lymph nodes of group 5.6 (0…	Death	48	T1cN1M0	T1c	N1	M0	IIb
C07/C08	1418497	Cancer / Paracancerous Tissue	2014-06-17	2018-10-19	1(Death)	52	Female	66	462217	Right Lower Lobe	Invasive adenocarcinoma		2	3*2	(Right lower lobe) Invasive adenocarcinoma (3*2cm in size), predominantly with micropapillary growth, partially with papillary and acinar growth in some areas, invading the local pleural capsule, neural involvement (-), vascular involvement (-), not involving the lung resection margin. No cancer metastasis was found in the lymph nodes of group 2 (0/2), group 4 (0/1), group 5 (0/2), group 6 (0/2),…	Death	52	T1cN0M0	T1c	N0	M0	Ia3
C09/C10	1419046	Cancer / Paracancerous Tissue	2014-06-23	2019-07-07	1(Death)	60	Female	48	995214	Right Lower Lobe	Invasive adenocarcinoma of the lung	Peripheral type	2	2.5*2	(Right lower lobe) Invasive adenocarcinoma of the lung (peripheral type, 2.5*2cm in size), predominantly with papillary growth, partially with acinar growth, invading the local pleural capsule, not involving the bronchus margin; no cancer metastasis was found in the lymph nodes of group 2 (0/5), group 4 (0/4), group 7 (0/6), group 10 (0/2), and group 11 (0/2) that were submitted for examination. …	Death	60	T1cN0M0	T1c	N0	M0	Ia3
C11/C12	1419135	Cancer / Paracancerous Tissue	2014-06-23	2016-12-20	1(Death)	29	Male	60	980658	Right Upper Lobe	Invasive adenocarcinoma of the lung	Peripheral type	2-3	4*3.5	(Upper right lobe) Pulmonary infiltrative adenocarcinoma (peripheral type, size 4*3.5cm), predominantly with acinar growth pattern, invading the local pleural capsule, without involvement of the bronchial stump. No cancer metastasis was found in the lymph nodes of groups 2 (0/1), 4 (0/7), 7 (0/2), 8 (0/1), 9 (0/2), 10 (0/2), and 11 (0/4) submitted for examination. Immunohistochemical staining sho…	Death	29	T2aN0M0	T2a	N0	M0	Ib
C13/C14	1435204	Cancer / Paracancerous Tissue	2014-11-04	2021-12-01	0（Survival）	84	Female	62	1032889	Right Lower Lobe Nodule	Invasive mucinous adenocarcinoma of the lung		1	3*2	(Lower right lobe nodule) Pulmonary infiltrative mucinous adenocarcinoma (size 3*2cm), predominantly with acinar growth pattern, without invading the local pleural capsule or involving the bronchial stump. No cancer metastasis was found in the lymph nodes of groups 2 (0/3), 4 (0/3), 7 (0/2), 8 (0/2), 9 (0/2), 10 (0/3), and 11 (0/2) submitted for examination. Immunohistochemical staining showed tu…	Survival	84	T1cN0M0	T1c	N0	M0	Ia3
C15/C16	1435307	Cancer / Paracancerous Tissue	2014-11-04	2021-12-01	0（Survival）	84	Male	46	1032173	Left Upper Lobe	Invasive adenocarcinoma of the lung	Peripheral type	1-2	2*2	(Upper left lobe) Pulmonary infiltrative adenocarcinoma (peripheral type, size 2*2cm), predominantly with acinar growth pattern, partially with lepidic growth. It did not involve the bronchial stump or pleural capsule. No cancer metastasis was found in the lymph nodes around the bronchus (0/3) and in groups 2 (0/4), 3 (0/2), 4 (0/1), 7 (0/3), and 11 (0/4) submitted for examination. Rapid paraffin…	Survival	84	T1bN0M0	T1b	N0	M0	Ia2
C17/C18	1435934	Cancer / Paracancerous Tissue	2014-11-10	2016-11-28	1(Death)	24	Male	69	1033538	Right Lung Lobe	Lung cancer with two lesions, one being moderately to poorly differentiated squamous cell carcinoma; the other composed of small cell carcinoma and moderately differentiated squamous cell carcinoma	Central type/Peripheral type	2-3	2.5*2；4*2.5	(Right lobe) Lung cancer (two lesions), one of which is a moderately to poorly differentiated squamous cell carcinoma (central type, size 2.5*2cm), invading the bronchial wall without involving the bronchial stump; the other lesion is composed of small cell carcinoma and moderately differentiated squamous cell carcinoma (peripheral type, size 4*2.5cm), invading the local pleural capsule as shown …	Death	24	T2aN2M0	T2a	N2	M0	IIIa
D01/D02	1436063	Cancer / Paracancerous Tissue	2014-11-10	2016-02-04	1(Death)	14	Male	67	1033613	Left Lung (Upper Lobe / Lower Lobe)	Invasive adenocarcinoma of the lung	Peripheral type	2	3*2.5；	1. (Upper left lobe) Pulmonary infiltrative adenocarcinoma (peripheral type, size 3*2.5cm), predominantly with acinar growth pattern, partially with papillary and micropapillary growth patterns, and focally solid. It invaded the local pleural capsule as shown by elastin staining, without involving the bronchial stump. Cancer metastasis was found in group 10 lymph nodes (1/1); no cancer metastasis…	Death	14	T1cN1M0	T1c	N1	M0	IIb
D03/D04	1436075	Cancer / Paracancerous Tissue	2014-11-10	2016-09-17	1(Death)	22	Female	54	1015434	Right Lung (Lower Lobe / Upper Lobe)	Invasive adenocarcinoma of the lung	Central type	2	4*3；1*0.5cm	1. (Lower right lobe) Pulmonary infiltrative adenocarcinoma (central type, size 4*3cm), predominantly with acinar growth pattern, partially with micropapillary growth pattern in some areas. It did not invade the local pleural capsule as shown by elastin staining, but was close to the bronchial stump. Cancer metastasis was found in groups 4 (2/2), 7 (4/4), 10 (1/1), and 11 (1/1) lymph nodes submit…	Death	22	T2aN2M0	T2a	N2	M0	IIIa
D05/D06	1436127	Cancer / Paracancerous Tissue	2014-11-11	2016-12-07	1(Death)	24	Male	72	1034469	Left Upper Lobe	Invasive adenocarcinoma of the lung, predominantly papillary type	Peripheral type	2	2.5*1.5	(Upper left lobe) Pulmonary infiltrative adenocarcinoma, predominantly papillary type (peripheral type, size 2.5*1.5cm), without involving the pleural capsule or bronchial stump. No cancer metastasis was found in the lymph nodes of groups 2 (0/2), 3 (0/2), 4 (0/1), 7 (0/2), and 11 (0/4) submitted for examination. Rapid paraffin sectioning was performed. Immunohistochemical staining was added on M…	Death	24	T1cN0M0	T1c	N0	M0	Ia3
D07/D08	1437062	Cancer / Paracancerous Tissue	2014-11-18	2020-03-12	1(Death)	63	Female	65	1033481	Right Upper Lobe	Invasive adenocarcinoma	Peripheral type	2	3*2	(Upper right lobe of the lung) Infiltrative adenocarcinoma (peripheral type, size 3*2cm), predominantly with lepidic growth pattern, partially with papillary growth in some areas. It invaded the local pleural capsule without involving the bronchial stump. No cancer metastasis was found in the lymph nodes around the bronchus (0/6), beside the 4th azygos vein (0/1), under the 7th carina (0/2), in t…	Death	63	T1cN0M0	T1c	N0	M0	Ia3
D09/D10	1437063	Cancer / Paracancerous Tissue	2014-11-18	2017-02-04	1(Death)	26	Male	74	1034222	Right Lower Lobe	Invasive mucinous adenocarcinoma		2	17*12	(Lower lobe of right lung) Invasive mucinous adenocarcinoma (size 17*12cm), involving the bronchial wall but not the bronchial stump. No cancer metastasis was found in the peribronchial lymph nodes (0/2), lymph node group 1 (0/4), pararecurrent laryngeal nerve lymph nodes (0/4), paraaortic lymph nodes (0/21), subcarinal lymph nodes (0/26), lymph node group 9 (0/2), lymph node group 10 (0/1), or l…	Death	26	T4N0M0	T4	N0	M0	IIIa
D11/D12	1437138	Cancer / Paracancerous Tissue	2014-11-18	2021-12-01	0（Survival）	84	Male	70	692012	Right Lower Lobe	Invasive adenocarcinoma		2-3	2*1.5	(Lower lobe of right lung) Invasive adenocarcinoma (size 2*1.5cm), predominantly solid growth with focal acinar pattern, not involving the surgical margin. No cancer metastasis was found in the peribronchial lymph nodes (0/2), lymph node groups 2 (0/3), 3 (0/2), 4 (0/1), 7 (0/2), or 11 (0/1). Immunohistochemical staining showed that the tumor cells were positive for CK7, TTF-1, and NapsinA, negat…	Survival	84	T1bN0M0	T1b	N0	M0	Ia2
D13/D14	1438063	Cancer / Paracancerous Tissue	2014-11-24	2021-12-01	0（Survival）	84	Male	47	1038357	Right Lower Lobe	Invasive adenocarcinoma	Peripheral type	2-3	diameter 2	(Lower lobe of right lung) Invasive adenocarcinoma (peripheral type, diameter 2cm), predominantly solid with mucin production and focal acinar growth with mucin production, not involving the bronchial stump. Elastin staining showed local pleural invasion. Cancer metastasis was found in lymph node group 7 (3/10) and group 11 (2/3). No cancer metastasis was found in lymph node group 2 (0/1), group …	Survival	84	T1bN2M0	T1b	N2	M0	IIIa
D15/D16	1438064	Cancer / Paracancerous Tissue	2014-11-24	2021-12-01	0（Survival）	84	Male	61	1038635	Right Upper Lobe	Invasive adenocarcinoma, mainly acinar growth pattern, with a small portion of papillary growth areas	Peripheral type	2	2*1	(Upper lobe of right lung) Invasive adenocarcinoma, predominantly acinar growth with focal papillary growth (peripheral type, size 2*1cm). Elastin staining showed no local pleural invasion, and the tumor did not involve the bronchial stump. No cancer metastasis was found in lymph node groups 2 (0/1), 4 (0/4), 7 (0/3), 9 (0/1), 10 (0/3), or 11 (0/1). Immunohistochemical staining showed that the tu…	Survival	84	T1bN0M0	T1b	N0	M0	Ia2
D17/D18	1438173	Cancer / Paracancerous Tissue	2014-11-25	2019-03-27	1(Death)	52	Female	66	1035399	Left Lower Lobe	Invasive adenocarcinoma of the lung	Peripheral type	1-2	4.5*2.5	(Lower lobe of left lung) Invasive adenocarcinoma (peripheral type, size 4.5*2.5cm), predominantly papillary growth with focal acinar growth, not involving the local pleural membrane or bronchial stump. No cancer metastasis was found in the peribronchial lymph nodes (0/1) or lymph node groups 5 (0/2), 7 (0/5), 8 (0/4), 9 (0/1), 10 (0/4), or 11 (0/4). Immunohistochemical staining showed that the t…	Death	52	T2bN0M0	T2b	N0	M0	IIa
E01/E02	1438270	Cancer / Paracancerous Tissue	2014-11-26	2017-01-10	1(Death)	25	Male	62	1038785	Left Lower Lobe	Invasive adenocarcinoma, mainly acinar growth pattern, with a small portion of solid growth	Central type	2-3	4.5*3.5	(Lower lobe of left lung) Invasive adenocarcinoma, predominantly acinar growth with focal solid growth (central type, size 4.5*3.5cm). Elastin staining showed no local pleural invasion, and the tumor did not involve the bronchial stump. Cancer metastasis was found in lymph node group 7 (1/1), group 9 (1/2), and group 11 (1/2). No cancer metastasis was found in the lymph nodes of the main pulmonar…	Death	25	T2bN2M0	T2b	N2	M0	IIIa
E03/E04	1438561	Cancer / Paracancerous Tissue	2014-11-27	2021-12-01	0（Survival）	84	Male	37	1039039	Right Middle Lobe	Invasive adenocarcinoma	Central type	2	2.5*2.5*2	(Middle lobe of right lung) Invasive adenocarcinoma (central type, size 2.5*2.5*2cm), predominantly solid with mucin production, involving the bronchial wall but not the pleural membrane or bronchial stump. Cancer metastasis was found in the interlobar lymph nodes in group 11 (1/2). No cancer metastasis was found in lymph node group 4 (0/1), subcarinal lymph nodes (0/2), paraesophageal lymph node…	Survival	84	T1cN1M0	T1c	N1	M0	IIb
E05/E06	1439010	Cancer / Paracancerous Tissue	2014-12-01	2017-12-23	1(Death)	36	Female	66	1038476	Right Upper Lobe	Invasive adenocarcinoma of the lung	Peripheral type	2	1.5*1	(Upper lobe of right lung) Invasive adenocarcinoma (peripheral type, size 1.5*1cm), predominantly acinar growth with focal papillary and lepidic growth, not involving the local pleural membrane or bronchial stump. No cancer metastasis was found in the peribronchial lymph nodes (0/2). (Nodule in middle lobe) Hyperplastic fibrous tissue with chronic inflammation and carbon deposition. Immunohistoch…	Death	36	T1bN0M0	T1b	N0	M0	Ia2
E07/E08	1439102	Cancer / Paracancerous Tissue	2014-12-02	2017-12-11	1(Death)	36	Male	44	1040256	Left Upper Lobe	Invasive adenocarcinoma of the lung, mainly acinar growth pattern, with some regions of papillary growth	Peripheral type	2	2*1.5	(Upper left lobe) Lung invasive adenocarcinoma (peripheral type, size 2*1.5cm), mainly with acinar growth pattern, partially papillary in some areas. After elastic fiber staining, the tumor did not invade the local lung capsule, but was closely adjacent to it, and did not involve the lung stump. No tumor metastasis was found in the lymph nodes around the bronchus (0/2), main pulmonary artery wind…	Death	36	T1bN0M0	T1b	N0	M0	Ia2
E09/E10	1439204	Cancer / Paracancerous Tissue	2014-12-02	2017-01-12	1(Death)	25	Female	42	1040104	Right Lower Lobe	Invasive adenocarcinoma of the lung	Central type	2	4x4；4x2.5cm	(Lower right lobe) Lung invasive adenocarcinoma (central type, size approximately 4x4cm), mainly with papillary growth pattern, partially with micropapillary growth in some areas. After elastic fiber staining, it did not invade the local lung capsule and did not involve the bronchial stump. Cancer metastasis was found in 2 out of 3 lymph nodes in 11 groups submitted for examination; no cancer met…	Death	25	T2aN1M0	T2a	N1	M0	IIb
E11/E12	1439603	Cancer / Paracancerous Tissue	2014-12-04	2015-07-27	1(Death)	7	Male	57	1041291	Right Upper Lobe	Invasive adenocarcinoma of the lung	Peripheral type	2-3	diameter 1.5	(Upper right lobe) Lung invasive adenocarcinoma (peripheral type, diameter 1.5cm), mainly with acinar growth pattern, not involving the bronchial stump or lung capsule. No cancer metastasis was found in the hilar lymph nodes (0/2) and lymph nodes in groups 2 (0/2) near the recurrent laryngeal nerve, 4 (0/9) near the azygos vein, 7 (0/3) subcarinal, 10 (0/4) hilar, and 11 (0/4) interlobar fissure …	Death	7	T1bN0M0	T1b	N0	M0	Ia2
E13/E14	1439631	Cancer / Paracancerous Tissue	2014-12-05	2021-12-01	0（Survival）	83	Male	67	1032427	Right Middle Lobe	Invasive adenocarcinoma of the lung	Central type	3	2.5*2.5	(Middle and upper right lobe) Lung invasive adenocarcinoma, mainly with acinar growth pattern, partially with solid growth (central type, size 2.5*2.5cm), not invading the local lung capsule or involving the bronchial stump. No cancer metastasis was found in the lymph nodes around the bronchus (0/5) and lymph nodes in groups 2 (0/5), 4 (0/13), 7 (0/4), 10 (0/4), and 11 (0/3) submitted for examina…	Survival	83	T1cN0M0	T1c	N0	M0	Ia3
E15/E16	1440044	Cancer / Paracancerous Tissue	2014-12-08	2021-12-01	0（Survival）	83	Female	72	642283	Right Lower Lobe	Invasive mucinous adenocarcinoma	Peripheral type	1-2	5*3	(Lower right lobe) Invasive mucinous adenocarcinoma (peripheral type, size 5*3cm), mainly with lepidic growth pattern. After elastic fiber staining, the cancer tissue was closely adjacent to but did not invade the local lung capsule, and did not involve the bronchial stump. No cancer metastasis was found in the lymph nodes around the bronchus (0/1) and lymph nodes in the recurrent laryngeal nerve…	Survival	83	T2bN0M0	T2b	N0	M0	IIa
E17/E18	1440169	Cancer / Paracancerous Tissue	2014-12-09	2016-07-22	1(Death)	19	Male	49	1041265	Right Middle Lobe	Invasive adenocarcinoma of the lung	Central type	2-3	3.5*3	(Middle right lobe) Lung invasive adenocarcinoma (central type, size 3.5*3cm), mainly with solid growth pattern accompanied by mucus production, partially with acinar growth in some areas. After elastic fiber staining, the tumor invaded the local lung capsule, and a small number of scattered cancer cells were found on the outer membrane surface of the bronchial stump. No cancer metastasis was fou…	Death	19	T2aN0M0	T2a	N0	M0	Ib
F01/F02	1440425	Cancer / Paracancerous Tissue	2014-12-10	2017-07-13	1(Death)	31	Female	67	1042663	Right Upper Lobe	Invasive adenocarcinoma	Peripheral type	2	4*3	(Upper right lobe) Invasive adenocarcinoma (peripheral type, size 4*3cm), mainly with acinar growth pattern, partially papillary in some areas, and a small portion with lepidic growth. It invaded the local lung capsule but did not involve the bronchial stump. No cancer metastasis was found in the hilar lymph nodes (0/1). Immunohistochemical staining showed that the tumor cells were: CK7 (+), CK20…	Death	31	T2aN0M0	T2a	N0	M0	Ib
F03/F04	1440589	Cancer / Paracancerous Tissue	2014-12-11	2017-12-29	1(Death)	36	Female	46	1042926	Left Lower Lobe	Invasive adenocarcinoma	Central type	3	4.5*3.5	(Lower lobe of left lung) Invasive adenocarcinoma (central type, 4.5*3.5cm in size), predominantly solid growth with mucinous production. A small amount of cancer cell infiltration was observed at the bronchial stump. Cancer metastasis was found in the hilar (8/8) and submitted lymph nodes near the recurrent laryngeal nerve (group 2, 4/4), paratracheal (group 4, 1/1), pulmonary artery (group 5, 3…	Death	36	T2bN3M0	T2b	N3	M0	IIIb
F05/F06	1440590	Cancer / Paracancerous Tissue	2014-12-11	2018-06-04	1(Death)	41	Male	53	1042601	Right Lower Lobe	Poorly differentiated squamous cell carcinoma	Central type	2	3*2	Right lower lobe, poorly differentiated squamous cell carcinoma (central type, size 3*2cm), invading the bronchial wall without involving the bronchial margins. No cancer metastasis was found in the lymph nodes adjacent to the recurrent laryngeal nerve (Group 2, 0/11), azygos vein (Group 4, 0/8), subcarinal (Group 7, 0/13), hilum (Group 10, 0/4), and interlobar fissure (Group 11, 0/4). The peritr…	Death	41	T1cN0M0	T1c	N0	M0	Ia3
F07/F08	1440624	Cancer / Paracancerous Tissue	2014-12-11	2021-12-01	0（Survival）	83	Male	47	1042145	Left Lower Lobe	Moderately differentiated squamous cell carcinoma	Central type	2	6*4	(Lower lobe of left lung) Moderately differentiated squamous cell carcinoma (central type, 6*4cm in size), invading the bronchial wall but not involving the bronchial stump. Cancer metastasis was found in the submitted subcarinal lymph nodes (1/7). No cancer metastasis was found in the submitted lymph nodes in the aortic window (0/1), phrenic nerve (0/1), hilar (0/3), interlobar fissure (0/1), an…	Survival	83	T3N2M0	T3	N2	M0	IIIb
F09/F10	1440938	Cancer / Paracancerous Tissue	2014-12-15	2021-12-01	0（Survival）	83	Male	65	1043098	Left Lower Lobe	Invasive adenocarcinoma	Peripheral type	2	5*2.3	(Lower lobe of left lung) Invasive adenocarcinoma (peripheral type, 5*2.3cm in size), predominantly acinar growth pattern, not invading the local pleural capsule. The tumor and surrounding lung tissue showed pyogenic inflammation, with some areas showing organizing pneumonia changes. The cancer tissue did not involve the bronchial stump (2 sites). No cancer metastasis was found in the submitted l…	Survival	83	T2bN0M0	T2b	N0	M0	IIa
F11/F12	1441217	Cancer / Paracancerous Tissue	2014-12-16	2021-12-01	0（Survival）	83	Female	57	1043967	Left Lower Lobe	Invasive adenocarcinoma of the lung	Peripheral type	2	diameter 1.2	(Lower lobe of left lung) Invasive adenocarcinoma (peripheral type, approximately 1.2cm in diameter), predominantly acinar growth pattern with some areas showing papillary growth pattern. Elastin staining showed that the tumor did not invade the local pleural capsule but was adjacent to it, and did not involve the bronchial stump. No cancer metastasis was found in the submitted subcarinal (0/4), …	Survival	83	T1bN0M0	T1b	N0	M0	Ia2
F13/F14	1441434	Cancer / Paracancerous Tissue	2014-12-17	2015-05-25	1(Death)	5	Male	65	1042846	Right Lower Lobe	Invasive adenocarcinoma, mainly acinar growth pattern	Peripheral type	2	3.5*3	(Lower lobe of right lung) Invasive adenocarcinoma, predominantly acinar growth pattern (peripheral type, 3.5*3cm in size). Elastin staining showed that the tumor was adjacent to the local pleural capsule but did not involve it, did not involve the bronchial stump, showed no definite nerve invasion, and no interstitial vascular tumor thrombus formation. Cancer metastasis was found in the submitte…	Death	5	T2aN3M0	T2a	N3	M0	IIIb
F15/F16	1441974	Cancer / Paracancerous Tissue	2014-12-22	2015-08-18	1(Death)	7	Male	70	1044918	Left Lower Lobe	Invasive adenocarcinoma	Peripheral type	2-3	4*2	(Lower lobe of left lung) Invasive adenocarcinoma (peripheral type, 4*2cm in size), predominantly papillary growth pattern with some areas showing micropapillary growth pattern. Elastin staining showed that the cancer tissue invaded the local pleural capsule but did not involve the bronchial stump. Cancer metastasis was found in the submitted group 10 lymph nodes (5/10). No cancer metastasis was …	Death	7	T2aN1M0	T2a	N1	M0	IIb
F17/F18	1442244	Cancer / Paracancerous Tissue	2014-12-23	2017-06-30	1(Death)	30	Male	75	545896	Left Lower Lobe	Invasive adenocarcinoma of the lung	Peripheral type	2	8*5	Left lower lobe: Invasive lung adenocarcinoma (peripheral type, size 8*5cm), predominantly papillary growth pattern, with some areas showing micropapillary growth. Elastic fiber staining shows no invasion of the lung pleura, and no involvement of bronchial margins. No lymph node metastasis in Group 7 (0/6), Group 9 (0/6), and Group 10 (0/1).	Death	30	T4N0M0	T4	N0	M0	IIIa
G01/G02	1442293	Cancer / Paracancerous Tissue	2014-12-23	2017-01-28	1(Death)	25	Male	68	1045873	Right Middle Lobe	Invasive adenocarcinoma of the lung	Central type	2-3	3*2	Right middle lobe: Invasive lung adenocarcinoma (central type, size 3*2cm), predominantly acinar growth, with invasion into the bronchial wall and lung pleura, but not involving the bronchial margins. Lymph node metastasis in Group 4 (1/1) and Group 12 (1/3). No metastasis in Group 7 (0/4) and Group 11 (0/2).	Death	25	T1cN1M0	T1c	N1	M0	IIb
G03/G04	1442312	Cancer / Paracancerous Tissue	2014-12-23	2016-09-15	1(Death)	20	Male	49	1017317	Right Lower Lobe	Invasive adenocarcinoma	Peripheral type	2	6*5	Right lower lobe: Invasive adenocarcinoma (peripheral type, size 6*5cm), predominantly acinar with mucin production (mucinous adenocarcinoma), with some areas showing papillary growth. Elastic fiber staining shows no pleura invasion and no involvement of bronchial margins. No lymph node metastasis in Group 2 (0/2), Group 4 (0/3), Group 7 (0/2), Group 8 (0/1), Group 10 (0/2), and Group 11 (0/4).	Death	20	T3N0M0	T3	N0	M0	IIb
G05/G06	1442620	Cancer / Paracancerous Tissue	2014-12-25	2017-02-07	1(Death)	25	Male	58	1042916	Right Middle Lobe	Invasive adenocarcinoma	Peripheral type	3	7*6*1.5	Invasive adenocarcinoma (peripheral type, size 7*6*1.5cm) in the right upper and middle lobe, primarily with solid growth and mucin production, not involving the bronchial stump, with metastasis to lymph nodes in groups 2 (2/2), 4 (2/4), and 10 (2/6); no metastasis to lymph nodes around the bronchus (0/3) and in groups 7 (0/17), 8 (0/1).	Death	25	T3N1M0	T3	N1	M0	IIIa
G07/G08	1442742	Cancer / Paracancerous Tissue	2014-12-26	2017-07-10	1(Death)	30	Male	48	1045917	Left Upper Lobe	Invasive adenocarcinoma of the lung	Peripheral type	2-3	5*3	Left upper lobe: Invasive lung adenocarcinoma, predominantly lepidic growth with some areas of papillary growth (peripheral type, size 5*3cm). Elastic fiber staining shows no invasion of the local lung pleura and no involvement of the examined bronchial margins. No lymph node metastasis in peribronchial nodes (0/2), Group 7 (0/3), Group 8 (0/1), Group 9 (0/3), Group 10 (0/2), and Group 11 (0/3).	Death	30	T2bN0M0	T2b	N0	M0	IIa
G09/G10	1442883	Cancer / Paracancerous Tissue	2014-12-29	2021-12-01	0（Survival）	83	Female	51	1046383	Right Lower Lobe	Invasive adenocarcinoma of the lung	Peripheral type	2	4x4	Right lower lobe: Invasive lung adenocarcinoma (peripheral type, size 4x4cm), predominantly acinar growth pattern with some areas showing micropapillary growth. Elastic fiber staining indicates tumor invasion into the local lung pleura, but no involvement of bronchial margins. Lymph node metastasis in Group 4 (1/4), Group 7 (1/2), and Group 9 (1/5). No metastasis in Group 2 (0/8), Group 3a (0/1),…	Survival	83	T2aN2M0	T2a	N2	M0	IIIa
G11/G12	1443036	Cancer / Paracancerous Tissue	2014-12-29	2021-12-01	0（Survival）	83	Female	71	506846	Right Upper Lobe	Invasive adenocarcinoma		1-2	2*2	Right upper lobe: Invasive adenocarcinoma (size 2*2cm), predominantly lepidic growth pattern, with some areas of acinar growth. Elastic fiber staining shows no invasion of the local lung pleura and no involvement of surgical margins. No tumor metastasis in peribronchial nodes (0/4), Group 2 (0/3), Group 3 (0/3), Group 4 (0/2), Group 7 (0/2), and Group 10 (0/2).	Survival	83	T1bN0M0	T1b	N0	M0	Ia2
G13/G14	1500723	Cancer / Paracancerous Tissue	2015-01-07	2016-07-17	1(Death)	18	Male	51	1049252	Right Lower Lobe	Invasive adenocarcinoma		3	3*2	Right lower lobe: Invasive adenocarcinoma, predominantly solid growth pattern (size 3*2cm), no involvement of bronchial margins, no definite pleura invasion. No lymph node metastasis in peribronchial nodes (0/1), subcarinal (0/8), hilum (0/2), Group 12 (0/2), interlobar fissure (0/1), adjacent to azygos vein (0/2), adjacent to recurrent laryngeal nerve (0/8), and inferior pulmonary ligament (0/2).	Death	18	T1cN0M0	T1c	N0	M0	Ia3
G15/G16	1500908	Cancer / Paracancerous Tissue	2015-01-09	2019-04-23	1(Death)	51	Female	51	1049675	Left Lower Lobe	Invasive adenocarcinoma	Peripheral type	2	3*2	Left lower lobe: Invasive adenocarcinoma (peripheral type, size 3*2cm), predominantly acinar growth with some solid areas, invading the local lung pleura but not affecting the bronchial margins. No cancer metastasis in lymph nodes from Group 9 (0/1), hilum (0/1), and interlobar fissure (0/3).	Death	51	T1cN0M0	T1c	N0	M0	Ia3
G17/G18	1500965	Cancer / Paracancerous Tissue	2015-01-09	2016-07-01	1(Death)	17	Female	58	1049953	Left Lower Lobe	Invasive adenocarcinoma		2	4*3	Left lower lobe: Invasive adenocarcinoma (size 4*3cm), predominantly acinar growth with some papillary areas, invading the local lung pleura but not affecting the bronchial margins. Cancer metastasis observed in lymph nodes from Group 7 (1/2), 9 (1/1), 10 (2/3), and 11 (1/1). No metastasis in lymph nodes from Group 5 (0/3) and 6 (0/1).	Death	17	T2aN2M0	T2a	N2	M0	IIIa
H01/H02	1500978	Cancer / Paracancerous Tissue	2015-01-09	2020-07-09	1(Death)	66	Male	67	758878	Right Middle Lobe	Invasive poorly differentiated adenocarcinoma with areas showing sarcomatoid differentiation	Central type	3	2.5*2	Right middle lobe: Invasive poorly differentiated adenocarcinoma, with some areas showing sarcomatoid differentiation (central type, size 2.5*2cm), invading the bronchial wall but not the bronchial margins. No tumor metastasis in lymph nodes from Group 4 (0/3), 7 (0/3), 10 (0/3), and 11 (0/7). Immunohistochemistry: CK7(+), NapsinA partially (+), TTF-1 partially (+), CK5/6(-), P63(-), P40(-), Vim(…	Death	66	T1cN0M0	T1c	N0	M0	Ia3
H03/H04	1501158	Cancer / Paracancerous Tissue	2015-01-10	2019-04-10	1(Death)	51	Female	60	1049688	Right Lower Lobe	Invasive adenocarcinoma of the lung	Peripheral type	1	2.5*2	Right lower lobe: Invasive adenocarcinoma (peripheral type, size 2.5*2cm), predominantly acinar growth with some lepidic growth, invading the local lung pleura but not affecting the surgical margins. No cancer metastasis in peribronchial (0/2) and lymph nodes from Group 2 (0/2), 3 (0/0), 4 (0/3), 7 (0/7), 10 (0/2), and 11 (0/3).	Death	51	T1cN0M0	T1c	N0	M0	Ia3
H05/H06	1501421	Cancer / Paracancerous Tissue	2015-01-13	2020-11-04	1(Death)	69	Female	68	1050466	Right Middle Lobe	Invasive adenocarcinoma of the lung	Peripheral type	2	2.5x2.5	Right middle lobe: Invasive adenocarcinoma (peripheral type, size 2.5x2.5cm), predominantly papillary growth with some micropapillary areas, invading the local lung pleura but not the surgical margins; no tumor metastasis in lymph nodes from Group 2 (0/2), 4 (0/8), 7 (0/3), 10 (0/7), and 11 (0/3). Immunohistochemistry: CK7(+), TTF-1(+), NapsinA(+), ALK(-), CD31 staining shows vascular wall invasi…	Death	69	T1cN0M0	T1c	N0	M0	Ia3
H07/H08	1501498	Cancer / Paracancerous Tissue	2015-01-13	2021-12-01	0（Survival）	82	Male	50	1047876	Right Upper Lobe	Invasive adenocarcinoma of the lung	Peripheral type	2	2.3x2	Right upper lobe: Invasive adenocarcinoma (peripheral type, size 2.3x2cm), predominantly papillary and lepidic growth, invading the local lung pleura but not the bronchial margins. No cancer metastasis in peribronchial (0/10) and lymph nodes from Group 2 (0/3), 4 (0/5), 7 (0/8), 10 (0/4), and 11 (0/2). Immunohistochemistry: CK7(+), TTF-1(+), NapsinA(+), ALK(-), Ki67 positive rate about 15%.	Survival	82	T1cN0M0	T1c	N0	M0	Ia3
H09/H10	1501585	Cancer / Paracancerous Tissue	2015-01-14	2021-12-01	0（Survival）	82	Female	53	1048832	Right Middle Lobe	Invasive adenocarcinoma	Peripheral type	2	2x2	Right upper-middle lobe: Invasive adenocarcinoma (peripheral type, size 2x2cm), with micropapillary, papillary, and acinar growth patterns, not affecting the bronchial margins or lung pleura. No cancer metastasis in lymph nodes from subcarinal (0/5), hilum (0/2), contralateral Group 10 (0/1), interlobar fissure (0/4), and Group 12 (0/1). Immunohistochemistry: CK7(+), ALK(-), NapsinA(+), TTF-1(+),…	Survival	82	T1bN0M0	T1b	N0	M0	Ia2
H11/H12	1502265	Cancer / Paracancerous Tissue	2015-01-19	2021-12-01	0（Survival）	82	Male	62	1051109	Right Upper Lobe	Invasive adenocarcinoma of the lung	Peripheral type	2	2*1.5	Right upper lobe: Invasive adenocarcinoma (peripheral type, size 2*1.5cm), predominantly acinar growth with some papillary areas. Elastic fiber staining shows invasion into the local lung pleura, but no involvement of surgical margins. No lymph node metastasis in the hilum (0/3), Group 2 (0/2), Group 4 (0/6), Group 7 (0/5), Group 10 (0/2), and Group 11 (0/5). Immunohistochemistry: CK7(+), TTF-1(+…	Survival	82	T1bN0M0	T1b	N0	M0	Ia2
H13/H14	1502336	Cancer / Paracancerous Tissue	2015-01-19	2021-12-01	0（Survival）	82	Male	59	1050917	Left Upper Lobe	Invasive adenocarcinoma of the lung	Peripheral type	2	2.5*2	Left upper lobe: Invasive adenocarcinoma (peripheral type, size 2.5*2cm), predominantly acinar growth with some papillary areas. Elastic fiber staining shows invasion into the local lung pleura, but not involving bronchial margins. Lymph node metastasis in Group 5 (1/1), no metastasis in Group 4 (0/2), Group 7 (0/14), Group 9 (0/1), Group 10 (0/2), Group 11 (0/1), and Group 12 (0/1). Immunohistoc…	Survival	82	T1cN1M0	T1c	N1	M0	IIb
H15/H16	1502947	Cancer / Paracancerous Tissue	2015-01-22	2016-03-09	1(Death)	13	Female	64	1051613	Right Upper and Middle Lobe	Invasive adenocarcinoma of the lung	Peripheral type	2	4.5*4	Right upper-middle lobe: Invasive adenocarcinoma, predominantly acinar with some micropapillary growth (peripheral type, size 4.5*4cm). Elastic fiber staining shows proximity to the local lung pleura, not involving the surgical margins of the right upper lobe and middle lobe bronchus. Lymph node metastasis around the hilum (1/1), interlobar fissure (1/1), hilum (2/2), peritracheal (2/2), near rec…	Death	13	T2bN2M0	T2b	N2	M0	IIIa
H17/H18	1505584	Cancer / Paracancerous Tissue	2015-02-09	2019-04-09	1(Death)	50	Male	60	1057657	Right Lower Lobe	Invasive adenocarcinoma	Peripheral type	2	3*2	Right lower lobe: Invasive adenocarcinoma (peripheral type, size 3*2cm), part acinar and part lepidic growth, invading the local lung pleura but not involving bronchial margins. No lymph node metastasis near the recurrent laryngeal nerve (0/1), hilum (0/4), interlobar fissure (0/2), adjacent to azygos vein (0/3), and subcarinal (0/1).	Death	50	T1cN0M0	T1c	N0	M0	Ia3
I01/I02	1505717	Cancer / Paracancerous Tissue	2015-02-10	2018-07-18	1(Death)	41	Male	53	1057508	Left Upper Lobe	Invasive adenocarcinoma of the lung	Peripheral type	2	5*3	Left upper lobe: Invasive adenocarcinoma, mainly acinar with some papillary growth (peripheral type, size 5*3cm). Elastic fiber staining shows invasion into the local lung pleura, involving the local bronchial wall but not the bronchial margins. Lymph node metastasis in Group 4 (2/2), no metastasis in Group 5 (0/1), Group 7 (0/4), and Group 11 (0/1). Immunohistochemistry: CK7(+), TTF-1(+), Napsin…	Death	41	T2bN1M0	T2b	N1	M0	IIb
I03/I04	1507378	Cancer / Paracancerous Tissue	2015-03-03	2017-01-24	1(Death)	22	Female	68	1060269	Right Lower Lobe	Invasive adenocarcinoma of the lung	Peripheral type	2	6*4	Right lower lobe: Invasive adenocarcinoma (peripheral type, size 6*4cm), some solid growth, some acinar growth, invading the local lung pleura but not involving bronchial margins or right middle lobe lung tissue. No lymph node metastasis in Group 2 (0/6), Group 4 (0/7), Group 7 (0/3), Group 9 (0/2), Group 10 (0/1), and Group 11 (0/5). Immunohistochemistry: CK7(+), TTF-1(-), NapsinA(-), P40(-), p6…	Death	22	T3N0M0	T3	N0	M0	IIb
I05/I06	1507732	Cancer / Paracancerous Tissue	2015-03-05	2017-04-06	1(Death)	25	Female	40	1061965	Right Upper Lobe	Invasive adenocarcinoma	Peripheral type	2	3.5*3	Right upper lobe: Invasive adenocarcinoma (peripheral type, size ~3.5*3cm), showing papillary, acinar, and micropapillary growth. Elastic fiber staining shows proximity to the lung pleura, not involving bronchial margins. Lymph node metastasis in peribronchial nodes (1/1), Group 3 (4/5), Group 4 (4/7), and Group 11 (2/4). No metastasis in Group 2 (0/7), Group 7 (0/6), oblique fissure (0/1), Group…	Death	25	T2aN2M0	T2a	N2	M0	IIIa
I07/I08	1508052	Cancer / Paracancerous Tissue	2015-03-07	2017-07-31	1(Death)	28	Female	56	1061811	Right Lower Lobe	Invasive adenocarcinoma	Peripheral type	2-3	3.5*2.5	(Lower lobe of right lung) Invasive adenocarcinoma (peripheral type, 3.5*2.5cm in size), partially with acinar growth pattern, partially papillary, and partially lepidic. After elastic fiber staining, it did not invade the local pleural capsule and did not involve the bronchial stump. Cancer metastasis was found in 1/3 of the hilar lymph nodes and 1/1 of the submitted lymph node group 11; no canc…	Death	28	T2aN1M0	T2a	N1	M0	IIb
I09/I10	1509735	Cancer / Paracancerous Tissue	2015-03-18	2021-12-01	0（Survival）	80	Male	59	1065840	Left Upper Lobe	Invasive adenocarcinoma of the lung	Peripheral type	2	3*2	(Upper lobe of left lung) Invasive adenocarcinoma of the lung, predominantly with acinar growth pattern (peripheral type, 3*2cm in size), did not invade the pleural capsule, and no cancer involvement was seen at the bronchial stump. No cancer metastasis was found in the submitted lymph nodes of groups 2R (0/3), 4R (0/5), 5 (0/1), 7 (0/3), 9 (0/2), 10 (0/2), and 11 (0/6). Immunohistochemistry: CK7…	Survival	80	T1cN0M0	T1c	N0	M0	Ia3
I11/I12	1510307	Cancer / Paracancerous Tissue	2015-03-23	2021-12-01	0（Survival）	80	Female	60	1066115	Left Upper Lobe	Invasive adenocarcinoma	Peripheral type	2	2.5*1.5	(Upper lobe of left lung) Invasive adenocarcinoma, predominantly with acinar growth pattern (peripheral type, 2.5*1.5cm in size). After elastic fiber staining, it did not invade the local pleural capsule and did not involve the bronchial stump. No cancer metastasis was found in the hilar lymph nodes (0/1) or in the submitted lymph nodes of groups 5 (0/6), 7 (0/2), 10 (0/2), and 11 (0/1). Immunohi…	Survival	80	T1cN0M0	T1c	N0	M0	Ia3
I13/I14	1510352	Cancer / Paracancerous Tissue	2015-03-23	2016-08-31	1(Death)	17	Male	79	1065199	Right Upper and Middle Lobe	Invasive adenocarcinoma	Peripheral type	3	4*3	(Upper and middle lobes of right lung) Invasive adenocarcinoma, with some areas showing acinar growth pattern and some areas showing micropapillary and solid growth pattern (peripheral type, 4*3cm in size). After elastic fiber staining, it did not invade the local pleural capsule and did not involve the bronchial stump. Cancer metastasis was found in 1/4 of the submitted lymph nodes of group 11; …	Death	17	T2aN1M0	T2a	N1	M0	IIb
I15/I16	1510683	Cancer / Paracancerous Tissue	2015-03-25	2021-12-01	0（Survival）	80	Female	72	1067391	Right Lower Lobe	Invasive adenocarcinoma of the lung	Peripheral type	3	4*4	(Lower lobe of right lung) Invasive adenocarcinoma of the lung (peripheral type, 4*4cm in size), predominantly with solid growth pattern, partially with acinar growth pattern, and a small part with micropapillary growth pattern. After elastic fiber staining, it invaded the local pleural capsule but did not involve the bronchial stump. Cancer metastasis was found in all submitted lymph nodes of gr…	Survival	80	T2aN2M0	T2a	N2	M0	IIIa
I17/I18	1511772	Cancer / Paracancerous Tissue	2015-03-31	2019-12-06	1(Death)	56	Male	61	1069477	Right Lower Lobe	Invasive adenocarcinoma of the lung	Peripheral type	2	2*2	(Lower lobe of right lung) Invasive adenocarcinoma of the lung (peripheral type, 2*2cm in size), predominantly with lepidic growth pattern, partially with acinar growth pattern. It did not invade the local pleural capsule and did not involve the bronchial stump. No cancer metastasis was found in 0/5 of the hilar lymph nodes or in the submitted lymph nodes of groups 2 (0/2), 13 (0/2), 4 (0/4), 12 …	Death	56	T1bN0M0	T1b	N0	M0	Ia2
J01/J02	1512271	Cancer / Paracancerous Tissue	2015-04-03	2016-09-16	1(Death)	17	Male	70	1069798	Left Upper Lobe	Invasive adenocarcinoma of the lung	Peripheral type	3	6*4	(Upper left lobe) Lung infiltrative adenocarcinoma (peripheral type, size 6*4cm), mainly with solid and acinar growth patterns accompanied by extensive necrosis, invading the local pleural membrane. No cancer involvement was observed at the bronchial resection margin. Adenocarcinoma metastasis was found in lymph nodes of group 4 (1/1), group 5 (1/1), group 6 (2/2), group 9 (1/2), group 10 (7/7), …	Death	17	T3N2M0	T3	N2	M0	IIIb
J03/J04	1512311	Cancer / Paracancerous Tissue	2015-04-03	2020-09-17	1(Death)	65	Female	57	1068453	Right Lower Lobe	Invasive adenocarcinoma of the lung	Peripheral type	2	1.4*2.5	(Lower right lobe) Lung infiltrative adenocarcinoma (peripheral type, size 1.4*2.5cm), mainly with papillary growth pattern, approximately 10% with micropapillary growth, and some areas with mucinous adenocarcinoma. It invaded the local pleural membrane. No cancer involvement was observed at the bronchial stump. No cancer metastasis was found in the peribronchial lymph node (0/1) and lymph nodes …	Death	65	T1bN0M0	T1b	N0	M0	Ia2
J05/J06	1513603	Cancer / Paracancerous Tissue	2015-04-13	2021-12-01	0（Survival）	79	Female	59	1072642	Right Lower Lobe	Invasive adenocarcinoma of the lung	Peripheral type	2	2*2	(Right lower lobe) Invasive adenocarcinoma of the lung (peripheral type, size 2*2cm), mainly with papillary growth pattern, partially with acinar and micropapillary growth patterns; it did not invade the local pleural surface and did not involve the bronchial stump; no cancer metastasis was found in the interlobular fissure (0/3), inferior pulmonary ligament (0/1), paraazygos vein (0/3), pararecu…	Survival	79	T1bN0M0	T1b	N0	M0	Ia2
J07/J08	1513604	Cancer / Paracancerous Tissue	2015-04-13	2021-12-01	0（Survival）	79	Male	50	1072363	Right Lower Lobe	Invasive adenocarcinoma of the lung	Peripheral type	2	2.5*2	(Right lower lobe) Invasive adenocarcinoma of the lung (peripheral type, size 2.5*2cm), mainly with acinar growth pattern, partially with papillary growth pattern; it invaded the local pleural surface and did not involve the bronchial stump; no cancer metastasis was found in the hilar (0/2), inferior pulmonary ligament (0/1), interlobular fissure (0/3), subcarinal (0/1), pararecurrent laryngeal n…	Survival	79	T1cN0M0	T1c	N0	M0	Ia3
J09/J10	1523313	Cancer / Paracancerous Tissue	2015-06-16	2021-12-01	0（Survival）	77	Female	50	1088192	Right Upper Lobe	Invasive adenocarcinoma	Peripheral type	2	3*3	(Right upper lobe) Invasive adenocarcinoma of the lung (peripheral type, approximately 3*3cm in size), mainly with acinar growth pattern, with a small amount of micropapillary structures visible; it did not invade the local pleural surface and did not involve the bronchial stump; cancer metastasis was found in the peribronchial (1/2) lymph nodes; no cancer metastasis was found in the group 2 (0/3…	Survival	77	T1cN1M0	T1c	N1	M0	IIb
J11/J12	1523315	Cancer / Paracancerous Tissue	2015-06-16	2019-07-16	1(Death)	49	Female	69	1087507	Left Lower Lobe	Invasive adenocarcinoma	Peripheral type	2	diameter 2.5	(Left lower lobe) Invasive adenocarcinoma of the lung (peripheral type, approximately 2.5cm in diameter), mainly with acinar growth pattern, partially with papillary growth pattern; it did not invade the local pleural surface and did not involve the bronchial stump; no cancer metastasis was found in the peribronchial (0/3), group 5 (0/2), group 6 (0/3), group 7 (0/8), group 9 (0/2), group 10 (0/4…	Death	49	T1cN0M0	T1c	N0	M0	Ia3
J13/J14	1526118	Cancer / Paracancerous Tissue	2015-07-06	2019-11-27	1(Death)	52	Female	60	1094324	Right Middle Lobe	Invasive adenocarcinoma	Peripheral type	3	diameter 3	(Right middle lobe) Invasive adenocarcinoma (peripheral type, diameter 3cm), mainly with alveolar growth pattern, some areas are solid, invading the local pleura, not involving the bronchial stump. Examined lymph nodes: group 2 (0/1), group 4 (0/4), group 7 (0/2), group 10 (0/1), group 11 (0/1), group 9 (0/2) with no cancer metastasis found. Immunohistochemistry: TTF-1 (+), NapsinA (+), CK7 (+), …	Death	52	T1cN0M0	T1c	N0	M0	Ia3
J15/J16	1526135	Cancer / Paracancerous Tissue	2015-07-06	2016-06-14	1(Death)	11	Female	65	1094196	Right Upper Lobe	Invasive adenocarcinoma of the lung	Central type	2	7*6	(Right upper lobe) Invasive adenocarcinoma (central type, size 7*6cm), mainly with alveolar growth pattern, not invading the local pleura, not involving the bronchial stump; Examined lymph nodes: group 2 (0/6), group 4 (0/9), group 7 (0/11), group 9 (0/2), group 11 (0/7) with no cancer metastasis found. Immunohistochemistry: TTF-1 (+), NapsinA (-), CK7 (+), ALK (-), Ki67 positive rate about 50%, …	Death	11	T3N0M0	T3	N0	M0	IIb
J17/J18	1528363	Cancer / Paracancerous Tissue	2015-07-20	2021-12-01	0（Survival）	76	Male	52	1098443	Left Upper Lobe	Invasive type adenocarcinoma	Peripheral type	3	diameter 2.5	(Left upper lobe) Infiltrative adenocarcinoma (peripheral type, diameter 2.5cm), mainly with alveolar and solid growth patterns, not invading the local pleura, not involving the bronchial stump; Cancer metastasis in peribronchial (2/3) and examined lymph nodes: group 5 (1/1), group 10 (3/7), group 11 (2/3); No cancer metastasis found in examined lymph nodes: group 7 (0/1), group 9 (0/1). Immunohi…	Survival	76	T1cN1M0	T1c	N1	M0	IIb
